# Supplementary material for: Engineering Iron Oxide Nanocatalysts by a Microwave-Assisted Polyol Method for the Magnetically Induced Degradation of Organic Pollutants
Source: Nanomaterials (Basel). 2021 Apr 20;11(4):1052. doi: 10.3390/nano11041052 (PMC8072590; doi:10.3390/nano11041052)
Supplement: Supplementary file 1 [file nanomaterials-11-01052-s001.zip]

Archive with 1 entries (1 files):
- nanomaterials-1188998-supplementary.pdf
